# Supplementary material for: Downregulation of PPA2 expression correlates with poor prognosis of kidney renal clear cell carcinoma
Source: PeerJ. 2021 Sep 6;9:e12086. doi: 10.7717/peerj.12086 (PMC8428262; doi:10.7717/peerj.12086)
Supplement: Supplemental Information 1 [file peerj-09-12086-s001.txt]

weizhi	id	smple	PPA2
A01	F01A0562-B30-C1	Tumor	1
A02	F01A0562-B30-P1	Normal	12
A03	F01A0565-B30-C1	Tumor	9
A04	F01A0565-B30-P1	Normal	12
A05	F01A0567-B30-C1	Tumor	9
A06	F01A0567-B30-P1	Normal	8
A07	F01A0570-B30-C1	Tumor	6
A08	F01A0570-B30-P1	Normal	12
A09	F01A0575-B30-C1	Tumor	3
A10	F01A0575-B30-C1	Normal	8
A11	F01A0579-B30-C1	Tumor	4
A12	F01A0579-B30-P1	Normal	12
A13	F01A0581-B30-C1	Tumor	6
A14	F01A0581-B30-P1	Normal	12
A15	F01A0582-B30-C1	Tumor	6
A16	F01A0582-B30-P1	Normal	12
A17	F01A0583-B30-C1	Tumor	6
A18	F01A0583-B30-P1	Normal	9
B01	F01A0585-B30-C1	Tumor	0
B02	F01A0585-B30-P1	Normal	12
B03	F01A0586-B30-C1	Tumor	3
B04	F01A0586-B30-P1	Normal	12
B05	F01A0587-B30-C1	Tumor	9
B06	F01A0587-B30-P1	Normal	9
B07	F01A0590-B30-C1	Tumor	4
B08	F01A0590-B30-P1	Normal	8
B09	F01A0607-B30-C1	Tumor	4
B10	F01A0607-B30-P1	Normal	12
B11	F01A0611-B30-C1	Tumor	8
B12	F01A0611-B30-P1	Normal	12
B13	F01A0613-B30-C1	Tumor	4
B14	F01A0613-B30-P1	Normal	12
B15	F01A0614-B30-C1	Tumor	8
B16	F01A0614-B30-P1	Normal	12
B17	F01A0616-B30-C1	Tumor	2
B18	F01A0616-B30-P1	Normal	12
C01	F01A0618-B30-C1	Tumor	0
C02	F01A0618-B30-P1	Normal	9
C03	F01A0620-B30-C1	Tumor	0
C04	F01A0620-B30-P1	Normal	12
C05	F01A0626-B30-C1	Tumor	2
C06	F01A0626-B30-P1	Normal	12
C07	F01A0628-B30-C1	Tumor	8
C08	F01A0628-B30-P1	Normal	12
C09	F01A0629-B30-C1	Tumor	0
C10	F01A0629-B30-P1	Normal	12
C11	F01A0630-B30-C1	Tumor	6
C12	F01A0630-B30-P1	Normal	12
C13	F01A0631-B30-C1	Tumor	4
C14	F01A0631-B30-P1	Normal	12
C15	F01A0633-B30-C1	Tumor	4
C16	F01A0633-B30-P1	Normal	12
C17	F01A0634-B30-C1	Tumor	0
C18	F01A0634-B30-P1	Normal	9
D01	F01A0635-B30-C1	Tumor	0
D02	F01A0635-B30-P1	Normal	12
D03	F01A0636-B30-C1	Tumor	0
D04	F01A0636-B30-P1	Normal	9
D05	F01A0637-B30-C1	Tumor	6
D06	F01A0637-B30-P1	Normal	9
D07	F01A0660-B30-C1	Tumor	12
D08	F01A0663-B30-C1	Tumor	0
D09	F01A0664-B30-C1	Tumor	4
D10	F01A0666-B30-C1	Tumor	9
D11	F01A0667-B30-C1	Tumor	6
D12	F01A0668-B30-C1	Tumor	0
D13	F01A0670-B30-C1	Tumor	0
D14	F01A0671-B30-C1	Tumor	0
D15	F01A0672-B30-C1	Tumor	4
D16	F01A0673-B30-C1	Tumor	0
D17	F01A0674-B30-C1	Tumor	0
D18	F01A0683-B30-C1	Tumor	3
E01	F01A0685-B30-C1	Tumor	3
E02	F01A0686-B30-C1	Tumor	6
E03	F01A0688-B30-C1	Tumor	0
E04	F01A0692-B30-C1	Tumor	0
E05	F01A0693-B30-C1	Tumor	8
E06	F01A0694-B30-C1	Tumor	0
E07	F01A0695-B30-C1	Tumor	6
E08	F01A0707-B30-C1	Tumor	3
E09	F01A0710-B30-C1	Tumor	4
E10	F01A0711-B30-C1	Tumor	2
E11	F01A0727-B30-C1	Tumor	3
E12	F01A0734-B30-C1	Tumor	2
E13	F01A0741-B30-C1	Tumor	9
E14	F01A0743-B30-C1	Tumor	8
E15	F01A0747-B30-C1	Tumor	12
E16	F01A0769-B30-C1	Tumor	0
E17	F01A0771-B30-C1	Tumor	0
E18	F01A0773-B30-C1	Tumor	3
F01	F01A0777-B30-C1	Tumor	0
F02	F01A0834-B30-C1	Tumor	0
F03	F01A0801-B30-C1	Tumor	3
F04	F01A0806-B30-C1	Tumor	6
F05	F01A0809-B30-C1	Tumor	3
F06	F01A0810-B30-C1	Tumor	9
F07	F01A0825-B30-C1	Tumor	3
F08	F01A0826-B30-C1	Tumor	0
F09	F01A0830-B30-C1	Tumor	0
F10	F01A0831-B30-C1	Tumor	4
F11	F01A0838-B30-C1	Tumor	0
F12	F01A0841-B30-C1	Tumor	2
F13	F01A0842-B30-C1	Tumor	2
F14	F01A0845-B30-C1	Tumor	4
F15	F01A0846-B30-C1	Tumor	4
F16	F01A0852-B30-C1	Tumor	0
F17	F01A0870-B30-C1	Tumor	9
F18	F01A0871-B30-C1	Tumor	9
G01	F01A0875-B30-C1	Tumor	0
G02	F01A0876-B30-C1	Tumor	0
G03	F01A0904-B30-C1	Tumor	0
G04	F01A0908-B30-C1	Tumor	9
G05	F01A0910-B30-C1	Tumor	2
G06	F01A0911-B30-C1	Tumor	9
G07	F01A0914-B30-C1	Tumor	4
G08	F01A0915-B30-C1	Tumor	6
G09	F01A0951-B30-C1	Tumor	0
G10	F01A0953-B30-C1	Tumor	1
G11	F01A0954-B30-C1	Tumor	4
G12	F01A0955-B30-C1	Tumor	4
G13	F01A0958-B30-C1	Tumor	2
G14	F01A0959-B30-C1	Tumor	6
G15	F01A0975-B30-C1	Tumor	9
G16	F01A0979-B30-C1	Tumor	6
G17	F01A1003-B30-C1	Tumor	0
G18	F01A1004-B30-C1	Tumor	3
H01	F01A1007-B30-C1	Tumor	4
H02	F01A1009-B30-C1	Tumor	0
H03	F01A1010-B30-C1	Tumor	4
H04	F01A1011-B30-C1	Tumor	4
H05	F01A1012-B30-C1	Tumor	12
H06	F01A1013-B30-C1	Tumor	4
H07	F01A1014-B30-C1	Tumor	2
H08	F01A1015-B30-C1	Tumor	0
H09	F01A1024-B30-C1	Tumor	4
H10	F01A1026-B30-C1	Tumor	0
H11	F01A1028-B30-C1	Tumor	6
H12	F01A1029-B30-C1	Tumor	0
H13	F01A1031-B30-C1	Tumor	9
H14	F01A1035-B30-C1	Tumor	0
H15	F01A1036-B30-C1	Tumor	4
H16	F01A1037-B30-C1	Tumor	3
H17	F01A1041-B30-C1	Tumor	0
H18	F01A1070-B30-C1	Tumor	4
I01	F01A1075-B30-C1	Tumor	0
I02	F01A1076-B30-C1	Tumor	0
I03	F01A1078-B30-C1	Tumor	6
I04	F01A1079-B30-C1	Tumor	8
I05	F01A1080-B30-C1	Tumor	0
I06	F01A1128-B30-C1	Tumor	6
I07	F01A1129-B30-C1	Tumor	4
I08	F01A1130-B30-C1	Tumor	0
I09	F01A1132-B30-C1	Tumor	0
I10	F01A1139-B30-C1	Tumor	4
I11	F01A1141-B30-C1	Tumor	3
I12	F01A1142-B30-C1	Tumor	6
I13	F01A1145-B30-C1	Tumor	0
I14	F01A1147-B30-C1	Tumor	4
I15	F01A1148-B30-C1	Tumor	4
I16	F01A1164-B30-C1	Tumor	0
I17	F01A1167-B30-C1	Tumor	0
I18	F01A1174-B30-C1	Tumor	4
J01	F01A1175-B30-C1	Tumor	0
J02	F01A1193-B30-C1	Tumor	0
J03	F01A1194-B30-C1	Tumor	6
J04	F01A1195-B30-C1	Tumor	0
J05	F01A1197-B30-C1	Tumor	9
J06	F01A1198-B30-C1	Tumor	6
J07	F01A1199-B30-C1	Tumor	0
J08	F01A1202-B30-C1	Tumor	4
J09	F01A1203-B30-C1	Tumor	3
J10	F01A1204-B30-C1	Tumor	3
J11	F01A1191-B30-C1	Tumor	3
J12	F01A1207-B30-C1	Tumor	9
J13	F01A1187-B30-C1	Tumor	0
J14	F01A1188-B30-C1	Tumor	4
J15	F01A1190-B30-C1	Tumor	3
J16	F01A1233-B30-C1	Tumor	0
J17	F01A1234-B30-C1	Tumor	2
J18	F01A1237-B30-C1	Tumor	6
