# Supplementary material for: Downregulation of PPA2 expression correlates with poor prognosis of kidney renal clear cell carcinoma
Source: PeerJ. 2021 Sep 6;9:e12086. doi: 10.7717/peerj.12086 (PMC8428262; doi:10.7717/peerj.12086)
Supplement: Supplemental Information 2 [file peerj-09-12086-s002.txt]

id	IHC	sample
556836	0	Tumor
557949	0	Tumor
561618	0	Tumor
564107	3	Tumor
569404	4	Tumor
572585	1	Tumor
572794	0	Tumor
574062	0	Tumor
574452	2	Tumor
575876	3	Tumor
556836	8	Normal
557949	3	Normal
561618	4	Normal
564107	6	Normal
569404	9	Normal
572585	6	Normal
572794	4	Normal
574062	9	Normal
574452	6	Normal
575876	9	Normal
