# Supplementary material for: Downregulation of PPA2 expression correlates with poor prognosis of kidney renal clear cell carcinoma
Source: PeerJ. 2021 Sep 6;9:e12086. doi: 10.7717/peerj.12086 (PMC8428262; doi:10.7717/peerj.12086)
Supplement: Supplemental Information 3 [file peerj-09-12086-s003.txt]

id	fustat	futime	Gender	Age	Grade	T	N	M	Stage	PPA2
RUrKid0802A0562	0	90	1	68	2	T1a	N0	M0	1	1
RUrKid0802A0565	1	14	1	53	3	T1b	N0	M0	1	9
RUrKid0802A0567	0	90	1	57	2	T1b	N0	M0	1	9
RUrKid0803A0570	0	90	1	69	3	T1a	N0	M0	1	6
RUrKid0803A0575	1	24	1	54	2	T1a	N0	M0	1	3
RUrKid0803A0579	0	89	1	44	2	T1b	N0	M0	1	4
RUrKid0804A0581	0	88	1	52	3	T1a	N0	M0	1	6
RUrKid0804A0582	0	88	1	56	3	T1a	N0	M0	1	6
RUrKid0804A0583	0	88	2	45	2	T1a	N0	M0	1	6
RUrKid0804A0585	0	88	2	58	2	T1a	N0	M0	1	0
RUrKid0804A0586	0	88	2	55	2	T1a	N0	M0	1	3
RUrKid0804A0587	0	88	1	69	4	T1b	N0	M0	1	9
RUrKid0804A0590	0	88	1	65	2	T3	N0	M0	3	4
RUrKid0804A0607	0	88	1	39	2	T1a	N0	M0	1	4
RUrKid0805A0611	0	87	1	71	2	T1b	N0	M0	1	8
RUrKid0805A0613	1	38	1	56	4	T2a	N0	M0	2	4
RUrKid0805A0614	0	87	1	59	3	T1a	N0	M0	1	8
RUrKid0805A0616	0	87	2	48	2	T1b	N0	M0	1	2
RUrKid0805A0618	0	87	1	76	2	T1a	N0	M0	1	0
RUrKid0805A0620	0	87	2	57	3	T2a	N0	M0	2	0
RUrKid0806A0626	0	86	2	48	2	T1a	N0	M0	1	2
RUrKid0806A0628	0	86	2	53	2	T1b	N0	M0	1	8
RUrKid0806A0629	0	86	1	52	2	T1a	N0	M0	1	0
RUrKid0806A0630	0	86	1	72	3	T1a	N0	M0	1	6
RUrKid0806A0631	0	86	2	64	3	T1b	N0	M0	1	4
RUrKid0806A0633	0	86	1	52	2	T1b	N0	M0	1	4
RUrKid0806A0634	0	86	1	49	2	T1a	N0	M0	1	0
RUrKid0806A0635	0	86	1	71	2	T1b	N0	M0	1	0
RUrKid0806A0636	0	86	1	77	2	T1b	N0	M0	1	0
RUrKid0806A0637	1	31	1	53	4	T2a	N0	M0	2	6
RUrKid0807A0660	0	85	1	62	2	T1a	N0	M0	1	12
RUrKid0807A0663	1	10	1	70	2	T1b	N0	M0	1	0
RUrKid0807A0664	0	85	1	60	3	T2a	N0	M0	2	4
RUrKid0807A0666	0	85	2	29	3	T1a	N0	M0	1	9
RUrKid0807A0667	0	85	2	58	2	T1a	N0	M0	1	6
RUrKid0807A0668	0	85	1	45	2	T1b	N0	M0	1	0
RUrKid0807A0670	0	85	1	57	2	T1a	N0	M0	1	0
RUrKid0807A0671	1	41	1	55	2	T3	N0	M0	3	0
RUrKid0807A0672	0	85	2	37	2	T1a	N0	M0	1	4
RUrKid0807A0673	0	85	1	52	2	T1a	N0	M0	1	0
RUrKid0807A0674	0	85	1	52	2	T1a	N0	M0	1	0
RUrKid0808A0683	1	52	1	75	3	T3	N0	M0	3	3
RUrKid0808A0685	1	15	2	24	3	T2a	N+	M0	4	3
RUrKid0808A0686	0	84	1	60	2	T1a	N0	M0	1	6
RUrKid0808A0688	0	84	1	61	2	T3	N0	M0	3	0
RUrKid0808A0692	0	84	1	56	2	T1b	N0	M0	1	0
RUrKid0808A0693	0	84	1	65	3	T2a	N0	M0	2	8
RUrKid0808A0694	0	84	1	63	2	T1a	N0	M0	1	0
RUrKid0808A0695	0	84	1	45	2	T2a	N0	M0	2	6
RUrKid0809A0707	0	83	1	51	2	T1b	N0	M0	1	3
RUrKid0809A0710	0	83	2	47	2	T1b	N0	M0	1	4
RUrKid0809A0711	1	46	1	53	2	T2a	N0	M0	2	2
RUrKid0811A0727	1	51	1	78	2	T1b	N0	M0	1	3
RUrKid0812A0734	0	81	1	43	1	T1a	N0	M0	1	2
RUrKid0812A0741	0	81	1	37	2	T1a	N0	M0	1	9
RUrKid0812A0743	0	81	2	64	3	T1a	N0	M0	1	8
RUrKid0812A0747	0	81	2	70	2	T1a	N0	M0	1	12
RUrKid0901A0769	0	80	1	62	2	T1b	N0	M0	1	0
RUrKid0901A0771	0	80	2	49	2	T1b	N0	M0	1	0
RUrKid0901A0773	1	51	1	65	3	T1a	N0	M0	1	3
RUrKid0901A0777	0	80	1	58	2	T1a	N0	M0	1	0
RUrKid0901A0834	1	40	1	75	2	T1a	N0	M0	1	0
RUrKid0902A0801	0	79	1	55	2	T1b	N0	M0	1	3
RUrKid0902A0806	0	79	2	56	2	T1a	N0	M0	1	6
RUrKid0902A0809	0	79	2	46	3	T1a	N0	M0	1	3
RUrKid0902A0810	0	78	1	74	3	T1a	N0	M0	1	9
RUrKid0904A0825	0	78	2	55	3	T1b	N0	M0	1	3
RUrKid0904A0826	1	22	1	72	3	T3	N+	M0	3	0
RUrKid0904A0830	0	77	1	52	2	T2a	N0	M0	2	0
RUrKid0904A0831	0	77	1	59	2	T1a	N0	M0	1	4
RUrKid0904A0838	0	77	2	61	2	T1a	N0	M0	1	0
RUrKid0904A0841	1	4	1	72	4	T3	N0	M0	3	2
RUrKid0904A0842	0	77	1	52	2	T1a	N0	M0	1	2
RUrKid0904A0845	0	76	1	39	2	T1b	N0	M0	1	4
RUrKid0904A0846	0	76	2	56	2	T1a	N0	M0	1	4
RUrKid0904A0852	0	76	1	40	2	T1a	N0	M0	1	0
RUrKid0905A0870	1	38	1	79	3	T2b	N0	M0	2	9
RUrKid0905A0871	1	7	1	58	3	T3	N0	M0	3	9
RUrKid0905A0875	1	7	1	55	3	T3	N0	M0	3	0
RUrKid0905A0876	0	76	1	44	2	T1a	N0	M0	1	0
RUrKid0906A0904	0	75	2	53	2	T1a	N0	M0	1	0
RUrKid0906A0908	0	75	2	50	2	T1b	N0	M0	1	9
RUrKid0906A0910	0	75	1	53	2	T1a	N0	M0	1	2
RUrKid0906A0911	0	75	1	78	2	T1b	N0	M0	1	9
RUrKid0906A0914	0	74	1	45	2	T1a	N0	M0	1	4
RUrKid0906A0915	0	74	1	60	2	T1a	N0	M0	1	6
F01A0951	0	74	1	51	2	T1a	N0	M0	1	0
F01A0953	1	21	1	64	3	T1a	N0	M0	1	1
F01A0954	0	74	2	53	2	T1a	N0	M0	1	4
F01A0955	0	74	1	56	3	T1a	N0	M0	1	4
F01A0958	0	74	2	56	2	T1b	N0	M0	1	2
F01A0959	1	4	1	76	3	T2b	N0	M0	2	2
F01A0975	1	5	2	58	3	T3	N+	M0	3	3
F01A0979	0	73	1	53	2	T1b	N0	M0	1	6
F01A1003	1	14	1	61	3	T2a	N0	M0	2	0
F01A1004	0	72	1	60	2	T1a	N0	M0	1	3
F01A1007	0	72	2	54	3	T1a	N0	M0	1	4
F01A1009	0	72	2	60	2	T1b	N0	M0	1	0
F01A1010	0	72	1	48	4	T3	N0	M0	3	4
F01A1011	0	72	1	55	2	T1a	N0	M0	1	4
F01A1012	0	72	1	64	2	T1a	N0	M0	1	12
F01A1013	0	72	1	35	2	T1a	N0	M0	1	4
F01A1014	0	72	2	61	2	T1a	N0	M0	1	2
F01A1015	0	72	1	55	2	T1a	N0	M0	1	0
F01A1024	0	71	1	43	2	T1a	N0	M0	1	4
F01A1026	0	71	2	53	2	T1a	N0	M0	1	0
F01A1028	0	71	1	46	2	T1a	N0	M0	1	6
F01A1029	0	71	1	61	3	T1b	N0	M0	1	0
F01A1031	0	71	1	60	3	T1b	N0	M0	1	9
F01A1035	0	71	2	48	2	T1a	N0	M0	1	0
F01A1036	0	71	2	64	3	T1a	N0	M0	1	4
F01A1037	0	71	1	39	2	T1a	N0	M0	1	3
F01A1041	0	71	1	59	2	T1a	N0	M0	1	0
F01A1070	0	70	2	78	2	T1b	N0	M0	1	4
F01A1075	1	43	1	66	3	T1b	N0	M0	1	0
F01A1076	0	70	1	70	3	T3	N0	M0	3	0
F01A1078	0	70	1	66	3	T1b	N0	M0	1	6
F01A1079	0	70	1	47	3	T1b	N0	M0	1	8
F01A1080	0	70	2	74	2	T1a	N0	M0	1	0
F01A1128	0	69	1	58	2	T1b	N0	M0	1	6
F01A1129	0	69	1	75	2	T1b	N0	M0	1	4
F01A1130	0	69	2	46	2	T1a	N0	M0	1	0
F01A1132	1	33	1	65	2	T2a	N0	M0	2	0
F01A1139	0	69	1	72	2	T1a	N0	M0	1	4
F01A1141	0	69	1	61	2	T1a	N0	M0	1	3
F01A1142	0	69	1	39	2	T1b	N0	M0	1	6
F01A1145	0	69	1	38	2	T1a	N0	M0	1	0
F01A1147	0	68	1	63	2	T2a	N0	M0	2	4
F01A1148	0	68	1	50	3	T1a	N0	M0	1	4
F01A1164	0	68	2	58	3	T2a	N0	M0	2	0
F01A1167	0	68	1	47	2	T1b	N0	M0	1	0
F01A1174	0	68	2	61	2	T1a	N0	M0	1	4
F01A1175	1	41	2	75	2	T1a	N0	M0	1	0
F01A1193	1	66	1	25	2	T1a	N0	M0	1	0
F01A1194	0	67	1	65	2	T1b	N0	M0	1	6
F01A1195	0	67	1	47	2	T1b	N0	M0	1	0
F01A1197	0	67	2	60	2	T1b	N0	M0	1	9
F01A1198	0	67	1	60	3	T1b	N0	M0	1	6
F01A1199	1	49	1	32	2	T1b	N0	M0	1	0
F01A1202	0	67	1	70	3	T1a	N0	M0	1	4
F01A1203	0	67	2	63	2	T1b	N0	M0	1	3
F01A1204	0	67	1	62	2	T1a	N0	M0	1	3
F01A1191	1	57	2	80	3	T2a	N0	M0	2	3
F01A1207	1	7	1	83	3	T1b	N0	M0	1	9
F01A1187	0	66	2	42	2	T1b	N0	M0	1	0
F01A1188	0	66	1	61	3	T1a	N0	M0	1	4
F01A1190	0	66	2	58	2	T1a	N0	M0	1	3
F01A1233	0	65	1	47	2	T1b	N0	M0	1	0
F01A1234	0	65	1	44	2	T1b	N0	M0	1	2
F01A1237	0	65	1	63	2	T2a	N0	M0	2	6
