# Supplementary material for: Downregulation of PPA2 expression correlates with poor prognosis of kidney renal clear cell carcinoma
Source: PeerJ. 2021 Sep 6;9:e12086. doi: 10.7717/peerj.12086 (PMC8428262; doi:10.7717/peerj.12086)
Supplement: Supplemental Information 4 [file peerj-09-12086-s004.zip]

Archive with 6 entries (6 files):
- fig1,2difference expre and KM of microarray.R
- fig1difference expre of ten cases.R
- fig3 stratified analysis.R
- fig3Cox regression analysis.Indep.R
- fig4nomogram and  stratified analysis.R
- fig5GSEA.diff.R
