# Supplementary material for: Downregulation of PPA2 expression correlates with poor prognosis of kidney renal clear cell carcinoma
Source: PeerJ. 2021 Sep 6;9:e12086. doi: 10.7717/peerj.12086 (PMC8428262; doi:10.7717/peerj.12086)
Supplement: Supplemental Information 4 [file peerj-09-12086-s004.zip › fig1,2difference expre and KM of microarray.R]

rm(list = ls())

setwd("C:\\Users\\Desktop\\PPA2")   


exprset<-read.table("ppa2exp.txt",header=T,sep="\t",check.names=F)


library(dplyr)
library(tibble)
library(tidyr)
library(ggplot2)
library(dplyr)

rownames(exprset) <- exprset[,1]

exprset <- exprset[,-1]

names(exprset)[2] <- "Sample"

table(exprset$Sample)

library(ggplot2)
library(magrittr)
library(ggpubr)
library(export)

pdf(file="plot-DIFF-PPA2.pdf",onefile = FALSE,width = 4, height =4)

my_comparisons <- list(c("Normal","Tumor"))
ggboxplot(
  exprset, x = "Sample", y = "PPA2",
  color = "black", 
  fill = c("blue","red"),
  line.color = "gray", line.size = 0.4,
  ylab = "IHC score of PPA2",
  xlab = F,
  palette = "npg",
  add = "jitter",
  legend.title= "Sample",
  bxp.errorbar=TRUE
)+stat_compare_means(comparisons = my_comparisons, method = "t.test",label = "p.format")

dev.off()


###KM

rm(list = ls())
exprset<-read.table("clinic.txt",header=T,sep="\t",check.names=F)


exprset$futime=exprset$futime/12

library("magrittr")
library("survival")
library("survminer")
library(export)

#####PPA2
my.surv <- Surv(exprset$futime, exprset$fustat)
group=ifelse(exprset[,"PPA2"]>median(exprset[,"PPA2"]),"2","1")
table(group)
survival_dat <- data.frame(group = group)
fit <- survfit(my.surv ~ group)

group <- factor(group, levels = c("1","2"))
data.survdiff <- survdiff(my.surv ~ group)
p.val = 1 - pchisq(data.survdiff$chisq, length(data.survdiff$n) - 1)
x = summary(coxph(Surv(futime, fustat)~PPA2, data = exprset))
HR = signif(x$coef[2], digits=2)
up95 = signif(x$conf.int[,"upper .95"],2)
low95 = signif(x$conf.int[,"lower .95"], 2)
HR <- paste("Hazard Ratio = ", round(HR,2), sep = "")
CI <- paste("95% CI: ", paste(round(low95,2), round(up95,2), sep = " - "), sep = "")


pdf(file="survival-PPA2.pdf",onefile = FALSE,width = 5, height =6) 

ggsurvplot(fit, data = survival_dat ,
           #ggtheme = theme_bw(), 
           conf.int = T, 
           conf.int.style = "step",
           censor = F,
           palette = c("red","blue"), 
           legend.title="PPA2 expression",
           font.legend = 12,
           #font.title = 12,font.x = 10,font.y = 10,
           legend.labs=c(paste0("Low" ),
                         paste0("High")),
           
          pval = paste(pval = ifelse(p.val < 0.001, "p < 0.001", 
                                      paste("p = ",round(p.val,3), sep = "")),
                        HR, CI, sep = "\n"),
           
           xlab ="Months", 
           ylab ="Percent survival",
           ggtheme =theme_light(), 
           ncensor.plot = F,
           risk.table =F,
           break.time.by=50,
           font.title = 10,font.x = 11,font.y = 11 )
dev.off()
