# Supplementary material for: Downregulation of PPA2 expression correlates with poor prognosis of kidney renal clear cell carcinoma
Source: PeerJ. 2021 Sep 6;9:e12086. doi: 10.7717/peerj.12086 (PMC8428262; doi:10.7717/peerj.12086)
Supplement: Supplemental Information 4 [file peerj-09-12086-s004.zip › fig1difference expre of ten cases.R]

rm(list = ls())
setwd("C:\\Users\\Desktop\\PPA2")   

library(ggpubr)
library(ggplot2)


exprset<-read.table("ppa2tencases.txt",header=T,sep="\t",check.names=F)


exprset$sample=factor(exprset$sample,levels = c("Normal","Tumor"))

pdf(file="plot-10caseDIFF.pdf",onefile = FALSE,width = 4, height =4)
my_comparisons <- list(c("Tumor", "Normal"))
ggpaired(
  exprset, x = "sample", y = "IHC",
  color = "black", 
  fill = c("blue","red"),
  line.color = "gray", line.size = 0.4,
  ylab = "IHC score of PPA2",
  xlab = "",
  palette = "npg",
  add = "jitter",
  bxp.errorbar=TRUE
)+stat_compare_means(comparisons = my_comparisons, method = "t.test",paired=TRUE,label = "p.format")

dev.off()
