# Supplementary material for: Downregulation of PPA2 expression correlates with poor prognosis of kidney renal clear cell carcinoma
Source: PeerJ. 2021 Sep 6;9:e12086. doi: 10.7717/peerj.12086 (PMC8428262; doi:10.7717/peerj.12086)
Supplement: Supplemental Information 4 [file peerj-09-12086-s004.zip › fig3 stratified analysis.R]

rm(list = ls())
setwd("C:\\Users\\Desktop\\PPA2")   

library(survival) 
library(survminer)


riskclinical<-read.table("clinic.txt",header=T,sep="\t",check.names=F)
riskclinical$futime=riskclinical$futime/12 

riskclinical=riskclinical[,-(7:9)]


riskclinical$PPA2=ifelse(riskclinical[,"PPA2"]>median(riskclinical$PPA2) ,"2","1")
table(riskclinical$PPA2)

riskclinical$Stage=ifelse(riskclinical[,"Stage"]>2.5,"34","12")
table(riskclinical$Stage)

riskclinical$Grade=ifelse(riskclinical[,"Grade"]>2.5,"34","12")
table(riskclinical$Grade)


  #TNM
  low_stage = riskclinical[riskclinical[,"Stage"]==12,]
  high_stage = riskclinical[riskclinical[,"Stage"]==34,]
  
  
  
  rt<-low_stage
  my.surv <- Surv(rt$futime, rt$fustat)
  group <- rt$PPA2
  survival_dat <- data.frame(group = group)
  fit <- survfit(my.surv ~ group)
  
  
  group <- factor(group, levels = c("1", "2"))
  data.survdiff <- survdiff(my.surv ~ group)
  p.val = 1 - pchisq(data.survdiff$chisq, length(data.survdiff$n) - 1)
  x = summary(coxph(Surv(futime, fustat)~PPA2, data = rt))
  HR = signif(x$coef[2], digits=2)
  up95 = signif(x$conf.int[,"upper .95"],2)
  low95 = signif(x$conf.int[,"lower .95"], 2)
  HR <- paste("Hazard Ratio = ", round(HR,2), sep = "")
  CI <- paste("95% CI: ", paste(round(low95,2), round(up95,2), sep = " - "), sep = "")
  
  pdf(file="km-lstage.pdf",onefile = FALSE,width = 4, height =3.5)
  ggsurvplot(fit, data = survival_dat ,
             #ggtheme = theme_bw(), 
             conf.int = T, 
             conf.int.style = "step",
             censor = F,
             palette = c("red","blue"), 
             legend.title="PPA2 expression",
             font.legend = 11,
             legend.labs=c(paste0("Low" ),
                         paste0("High")),
             pval = paste(pval = ifelse(p.val < 0.001, "p < 0.001", 
                                        paste("p = ",round(p.val,3), sep = "")),
                          HR, CI, sep = "\n"),
             xlab ="Time in years", 
             ggtheme =theme_light(), 
             ncensor.plot = F,
             risk.table =FALSE,
             font.title = 11,font.x = 14,font.y = 14)
  dev.off()
  
  
  rt<-high_stage
  my.surv <- Surv(rt$futime, rt$fustat)
  group <- rt$PPA2
  survival_dat <- data.frame(group = group)
  fit <- survfit(my.surv ~ group)
  
 
  group <- factor(group, levels = c("1", "2"))
  data.survdiff <- survdiff(my.surv ~ group)
  p.val = 1 - pchisq(data.survdiff$chisq, length(data.survdiff$n) - 1)
  x = summary(coxph(Surv(futime, fustat)~PPA2, data = rt))
  HR = signif(x$coef[2], digits=2)
  up95 = signif(x$conf.int[,"upper .95"],2)
  low95 = signif(x$conf.int[,"lower .95"], 2)
  HR <- paste("Hazard Ratio = ", round(HR,2), sep = "")
  CI <- paste("95% CI: ", paste(round(low95,2), round(up95,2), sep = " - "), sep = "")
  
  pdf(file="km-hstage.pdf",onefile = FALSE,width = 4, height =3.5)
  ggsurvplot(fit, data = survival_dat ,
             #ggtheme = theme_bw(), 
             conf.int = T,
             conf.int.style = "step",
             censor = F,
             palette = c("red","blue"),
             legend.title="PPA2 expression",
             font.legend = 11,
             legend.labs=c(paste0("Low" ),
                         paste0("High")),
             
             pval = paste(pval = ifelse(p.val < 0.001, "p < 0.001", 
                                        paste("p = ",round(p.val,3), sep = "")),
                          HR, CI, sep = "\n"),
             xlab ="Time in years", 
             ggtheme =theme_light(), 
             ncensor.plot = F,
             risk.table =FALSE,
             font.title = 11,font.x = 14,font.y = 14)
  dev.off()
  
  
  #Grade
  low_grade = riskclinical[riskclinical[,"Grade"]==12,]
  high_grade = riskclinical[riskclinical[,"Grade"]==34,]
  
  rt<-low_grade
  my.surv <- Surv(rt$futime, rt$fustat)
  group <- rt$PPA2
  survival_dat <- data.frame(group = group)
  fit <- survfit(my.surv ~ group)
  

  group <- factor(group, levels = c("1", "2"))
  data.survdiff <- survdiff(my.surv ~ group)
  p.val = 1 - pchisq(data.survdiff$chisq, length(data.survdiff$n) - 1)
  x = summary(coxph(Surv(futime, fustat)~PPA2, data = rt))
  HR = signif(x$coef[2], digits=2)
  up95 = signif(x$conf.int[,"upper .95"],2)
  low95 = signif(x$conf.int[,"lower .95"], 2)
  HR <- paste("Hazard Ratio = ", round(HR,2), sep = "")
  CI <- paste("95% CI: ", paste(round(low95,2), round(up95,2), sep = " - "), sep = "")
  
  pdf(file="km-lgrade.pdf",onefile = FALSE,width = 4, height =3.5)
  ggsurvplot(fit, data = survival_dat ,
             #ggtheme = theme_bw(),
             conf.int = T, 
             conf.int.style = "step",
             censor = F,
             palette = c("red","blue"), 
             legend.title="PPA2 expression",
             font.legend = 11,
             
             legend.labs=c(paste0("Low" ),
                         paste0("High")),
             
            
             pval = paste(pval = ifelse(p.val < 0.001, "p < 0.001", 
                                        paste("p = ",round(p.val,3), sep = "")),
                          HR, CI, sep = "\n"),
             xlab ="Time in years", 
             ggtheme =theme_light(), 
             ncensor.plot = F,
             risk.table =FALSE,
             font.title = 11,font.x = 14,font.y = 14)
  dev.off()
  
  #
  rt<-high_grade
  my.surv <- Surv(rt$futime, rt$fustat)
  group <- rt$PPA2
  survival_dat <- data.frame(group = group)
  fit <- survfit(my.surv ~ group)
  
 
  group <- factor(group, levels = c("1", "2"))
  data.survdiff <- survdiff(my.surv ~ group)
  p.val = 1 - pchisq(data.survdiff$chisq, length(data.survdiff$n) - 1)
  x = summary(coxph(Surv(futime, fustat)~PPA2, data = rt))
  HR = signif(x$coef[2], digits=2)
  up95 = signif(x$conf.int[,"upper .95"],2)
  low95 = signif(x$conf.int[,"lower .95"], 2)
  HR <- paste("Hazard Ratio = ", round(HR,2), sep = "")
  CI <- paste("95% CI: ", paste(round(low95,2), round(up95,2), sep = " - "), sep = "")
  
  pdf(file="km-hgradee.pdf",onefile = FALSE,width = 4, height =3.5)
  ggsurvplot(fit, data = survival_dat ,
             #ggtheme = theme_bw(), 
             conf.int = T, 
             conf.int.style = "step",
             censor = F, 
             palette = c("red","blue"), 
             legend.title="PPA2 expression",
             font.legend = 11,
             
             legend.labs=c(paste0("Low" ),
                         paste0("High")),
             
            
             pval = paste(pval = ifelse(p.val < 0.001, "p < 0.001", 
                                        paste("p = ",round(p.val,3), sep = "")),
                          HR, CI, sep = "\n"),
             xlab ="Time in years", 
             ggtheme =theme_light(), 
             ncensor.plot = F,
             risk.table =FALSE,
             font.title = 11,font.x = 14,font.y = 14)
  dev.off()
  
  
