# Supplementary material for: Downregulation of PPA2 expression correlates with poor prognosis of kidney renal clear cell carcinoma
Source: PeerJ. 2021 Sep 6;9:e12086. doi: 10.7717/peerj.12086 (PMC8428262; doi:10.7717/peerj.12086)
Supplement: Supplemental Information 4 [file peerj-09-12086-s004.zip › fig4nomogram and stratified analysis.R]

rm(list = ls())
setwd("C:\\Users\\Desktop\\PPA2")   

library(rms)
library(foreign)
library(survival)


dev<-read.table("clinic.txt",header=T,sep="\t",check.names=F,row.names=1)

dev$life_span=dev$futime/12
dev$Age=ifelse(dev[,"Age"]<60,"1","2")
table(dev$Age)

dev$PPA2=ifelse(dev[,"PPA2"]<median(dev$PPA2) ,"L","H")
table(dev$PPA2)

dev$Grade=ifelse(dev[,"Grade"]<2.5,"1","3")
table(dev$Grade)

dev$Stage=ifelse(dev[,"Stage"]<2.5,"1","3")
table(dev$Stage)


head(dev)
str(dev)
colnames(dev)

dev$Age<-factor(dev$Age,labels=c('<60','>=60'))
dev$Grade<-factor(dev$Grade,labels=c('G1/2','G3/4'))
dev$Stage<-factor(dev$Stage,labels=c('I/II','III/IV'))
dev$PPA2<-factor(dev$PPA2,labels=c('High','Low'))


str(dev)

ddist <- datadist(dev)
options(datadist='ddist')

units(dev$life_span) <- "Year"

fcox <- cph(Surv(life_span,fustat) ~ Age + Grade + Stage  + PPA2,surv=T,x=T, y=T,data=dev) 

# nomogram

surv <- Survival(fcox)  
nom <- nomogram(fcox, fun=list(function(x) surv(1, x),function(x) surv(3, x),function(x) surv(5, x)),
                funlabel=c("1-years OS","3-years OS", "5-years OS"),lp=F)
plot(nom,xfrac=.25,varname.label=TRUE, varname.label.sep="=", ia.space=.2, 
     tck=NA, tcl=-.30, lmgp=.5,lp=F,
     points.label='Points', total.points.label='Total Points',
     total.sep.page=FALSE, 
     cap.labels=FALSE,cex.var = 0.9,cex.axis = 0.8,lwd=1,
     label.every = 2,col.grid = gray(c(0.8, 0.95)))

library(export)


  #calibration
 # rm(list = ls())
  library(rms)
  library(foreign)
  library(survival)
  
  str(dev)
  ddist <- datadist(dev)
  options(datadist='ddist')
    units(dev$life_span) <- "Year"
  
  fcox <- cph(Surv(life_span,fustat) ~ Age + Grade + Stage + PPA2,surv=T,x=T, y=T,data=dev) 
  

  fcox1 <- cph(Surv(life_span,fustat) ~ Age + Grade + Stage  + PPA2,surv=T,x=T, y=T,time.inc = 1,data=dev) 
  cal1 <- calibrate(fcox1, cmethod="KM", method="boot", u=1, m=50, B=500) 
  plot(cal1)
  plot(cal1,
       lwd = 2,
       lty = 1,
       errbar.col = c("#2166AC"),
       xlim = c(0.6,1),ylim= c(0.6,1),
       xlab = "Nomogram-Predicted of 1-Year OS (%)",ylab = "Actual 1-Year OS (%)",
       cex.lab=1.1, cex.axis=1, cex.main=1.1, cex.sub=0.2) 
  lines(cal1[,c('mean.predicted',"KM")], 
        type = 'b', 
        lwd = 2, 
        pch = 16, 
        col = c("#2166AC"))
  mtext("")
  box(lwd = 1) 
  abline(0,1,lty = 3,
         lwd = 2, 
         col = c("#224444")
  ) 
 

  graph2ppt(file="1year.pptx")
  
  
  fcox3 <- cph(Surv(life_span,fustat) ~ Age + Grade + Stage  + PPA2,surv=T,x=T, y=T,time.inc = 3,data=dev) 
  cal3 <- calibrate(fcox3, cmethod="KM", method="boot", u=3, m=50, B=500)  #
  plot(cal3)
  plot(cal3,
       lwd = 2,
       lty = 1,
       errbar.col = c("#2166AC"),
       xlim = c(0.6,1),ylim= c(0.6,1),
       xlab = "Nomogram-Predicted of 3-Year OS (%)",ylab = "Actual 3-Year OS (%)",
       cex.lab=1.1, cex.axis=1, cex.main=1.1, cex.sub=0.2)
  lines(cal3[,c('mean.predicted',"KM")], 
        type = 'b', 
        lwd = 2, 
        pch = 16, 
        col = c("#2166AC")) 
  mtext("")
  box(lwd = 1) 
  abline(0,1,lty = 3, 
         lwd = 2, 
         col = c("#224444")
  ) 
  
  graph2ppt(file="3year.pptx")
  
  

  fcox5 <- cph(Surv(life_span,fustat) ~ Age+ Grade + Stage  + PPA2,surv=T,x=T, y=T,time.inc = 5,data=dev) 
  cal5 <- calibrate(fcox5, cmethod="KM", method="boot", u=5, m=50, B=500)
  
  plot(cal5)
  plot(cal5,
       lwd = 2,
       lty = 1,
       errbar.col = c("#2166AC"),
       xlim = c(0.5,1),ylim= c(0.5,1),
       xlab = "Nomogram-Predicted of 5-Year OS (%)",ylab = "Actual 5-Year OS (%)",
       cex.lab=1.1, cex.axis=1, cex.main=1.1, cex.sub=0.6) 
  lines(cal5[,c('mean.predicted',"KM")], 
        type = 'b', 
        lwd = 2, 
        pch = 16, 
        col = c("#2166AC"))
  mtext("")
  box(lwd = 1) 
  abline(0,1,lty = 3, 
         lwd = 2, 
         col = c("#224444")
  ) 
  
  
  graph2ppt(file="5year.pptx")
  
  
  
  
  ############################  
  
  rm(list=ls())
  
  library(foreign)
  library(rms)
  library(readxl)
  library(cmprsk)
  library(magick)
  library(rms)
  library(foreign)
  library(survival)
  library(export)
  
  
  pbc<-read.table("clinic.txt",header=T,sep="\t",check.names=F,row.names=1)
  
  pbc$life_span=pbc$futime/12
  
  pbc$Age=ifelse(pbc[,"Age"]<60,"1","2")
  table(pbc$Age)
  
  pbc$PPA2=ifelse(pbc[,"PPA2"]<median(pbc$PPA2) ,"L","H")
  table(pbc$PPA2)
  
  pbc$Grade=ifelse(pbc[,"Grade"]<2.5,"1","3")
  table(pbc$Grade)
  
  pbc$Stage=ifelse(pbc[,"Stage"]<2.5,"1","3")
  table(pbc$Stage)
  
  
  head(pbc)
  str(pbc)
  colnames(pbc)
  
  pbc$Age<-factor(pbc$Age,labels=c('<60','>=60'))
  pbc$Grade<-factor(pbc$Grade,labels=c('G1/2','G3/4'))
  pbc$Stage<-factor(pbc$Stage,labels=c('I/II','III/IV'))
  pbc$PPA2<-factor(pbc$PPA2,labels=c('High','Low'))
  
  
  
  
  
  pbc<-as.data.frame(pbc)
  
  modelcom<-coxph(Surv(life_span,fustat=="1") ~ Age+ Grade+Stage + PPA2,data=pbc)
  sum.surv<- summary(modelcom) 
  c_index <- sum.surv$concordance 
  c_index
  fpcom <- predict(modelcom,pbc,type="risk")
  
  modelage<-coxph(Surv(life_span,fustat=="1") ~ Age,data=pbc)
  sum.surv<- summary(modelage) 
  c_index <- sum.surv$concordance 
  c_index
  fpAge <- predict(modelage,pbc,type="risk")
  
  modelgrade<-coxph(Surv(life_span,fustat=="1") ~ Grade,data=pbc)
  sum.surv<- summary(modelgrade) 
  c_index <- sum.surv$concordance 
  c_index
  fpGrade <- predict(modelgrade,pbc,type="risk")
  
  modelStage<-coxph(Surv(life_span,fustat=="1") ~  Stage,data=pbc)
  sum.surv<- summary(modelStage) 
  c_index <- sum.surv$concordance 
  c_index
  fpStage <- predict(modelStage,pbc,type="risk")
  
  
  modelPPA2<-coxph(Surv(life_span,fustat=="1") ~  PPA2,data=pbc)
  sum.surv<- summary(modelPPA2) 
  c_index <- sum.surv$concordance 
  c_index
  fpPPA2 <- predict(modelPPA2,pbc,type="risk")
  
  
  
  rt<-pbc[,c("life_span","fustat")]
  colnames(rt)[1]<-"A1_OS"
  
  rt$Age_model<-fpAge
  rt$Grade_model<-fpGrade
  rt$Stage_model<-fpStage
  rt$prognostic_model<-fpPPA2
  
  rt$combined_model<-fpcom
  
  library(timeROC)
  
  ROCAge<-timeROC(T=rt$A1_OS,
                    
                    delta=rt$fustat,
                    
                    marker=rt$Age_model,
                    
                    cause=1,
                    
                    weighting="marginal",
                    times=c(1,3,5),
                    
                    ROC = TRUE,
                    
                    iid = TRUE)
  
  plot(ROCAge,time=3,col = "blue",add =FALSE)
  ROCAge$AUC
  confint(ROCAge)
  
  
  ROCGrade<-timeROC(T=rt$A1_OS,
                  
                  delta=rt$fustat,
                  
                  marker=rt$Grade_model,
                  
                  cause=1,
                  
                  weighting="marginal",
                  
                  times=c(1,3,5),
                  
                  ROC = TRUE,
                  
                  iid = TRUE)
  
  plot(ROCGrade,time=3,col = "blue",add =FALSE)
  ROCGrade$AUC
  confint(ROCGrade)
  
  ROCStage<-timeROC(T=rt$A1_OS,
                  
                  delta=rt$fustat,
                  
                  marker=rt$Stage_model,
                  
                  cause=1,
                  
                  weighting="marginal",
                  
                  times=c(1,3,5),
                  
                  ROC = TRUE,
                  
                  iid = TRUE)
  
  plot(ROCStage,time=3,col = "blue",add =FALSE)
  ROCStage$AUC
  confint(ROCStage)
  
 
  
  ROCprog<-timeROC(T=rt$A1_OS,
                   
                   delta=rt$fustat,
                   
                   marker=rt$prognostic_model,
                   
                   cause=1,
                   
                   weighting="marginal",
                   
                   times=c(1,3,5),
                   
                   ROC = TRUE,
                   
                   iid = TRUE)
  
  plot(ROCprog,time=3,col = "blue",add =FALSE)
  ROCprog$AUC
  confint(ROCprog)
  
  ROCcom<-timeROC(T=rt$A1_OS,
                  
                  delta=rt$fustat,
                  
                  marker=rt$combined_model,
                  
                  cause=1,
                  
                  weighting="marginal",
                  
                  times=c(1,3,5),
                  
                  ROC = TRUE,
                  
                  iid = TRUE)
  
  plot(ROCcom,time=3,col = "blue",add =FALSE)
  ROCcom$AUC
  confint(ROCcom)
  
  compare(ROCcom,ROCAge)
  compare(ROCcom,ROCGrade)
  compare(ROCcom,ROCStage)
  compare(ROCcom,ROCprog)
  
  
  ##1year AUC
  
  plot(ROCGrade,time=1,col = "purple",add =FALSE,lwd = 2,
       cex = 1.2,axis(side =2),axis(side =1))###lwd = 2,cex = 1.2)
  abline(0,1, lwd = 3, lty = 3, col = c("#224444"))
  plot(ROCStage,time=1,col = "red",add =TRUE,lwd = 2,
       cex = 1.2)
  
  plot(ROCAge,time=1,col = "orange",add =TRUE,lwd = 2,
       cex = 1.2)
  
  plot(ROCprog,time=1,col = "green",add =TRUE,lwd = 2,
       cex = 1.2)
  plot(ROCcom,time=1,col = "blUE",add =TRUE,lwd = 2,
       cex = 1.2)
  
  title(main= "1-year AUC")
  
  legend("bottomright", 
         legend = c("Age","Grade","Stage","PPA2","Nomogram"), 
         col =c("orange","purple","red","green","blue"), 
         lwd = 2,
         cex = 1,
         ##inset=c(-0.3,0), 
         bty = "n")
  
  
  graph2ppt(file="1yearAUC.pptx")
  
  
##3yearAUC
  
  plot(ROCGrade,time=3,col = "purple",add =FALSE,lwd = 2,
       cex = 1.2,axis(side =2),axis(side =1))###lwd = 2,cex = 1.2)
  abline(0,1, lwd = 3, lty = 3, col = c("#224444"))
  plot(ROCStage,time=3,col = "red",add =TRUE,lwd = 2,
       cex = 1.2)
  plot(ROCAge,time=3,col = "orange",add =TRUE,lwd = 2,
       cex = 1.2)
  plot(ROCprog,time=3,col = "green",add =TRUE,lwd = 2,
       cex = 1.2)
  plot(ROCcom,time=3,col = "blUE",add =TRUE,lwd = 2,
       cex = 1.2)
  
  title(main= "3-year AUC")
  
  legend("bottomright", 
         legend = c("Age","Grade","Stage","PPA2","Nomogram"), 
         col =c("orange","purple","red","green","blue"), 
         lwd = 2,
         cex = 1,
         ##inset=c(-0.3,0), 
         bty = "n")
  
  
  graph2ppt(file="3yearAUC.pptx")

  
  ##5yearAUC
  
  plot(ROCGrade,time=5,col = "purple",add =FALSE,lwd = 2,
       cex = 1.2,axis(side =2),axis(side =1))###lwd = 2,cex = 1.2)
  abline(0,1, lwd = 3, lty = 3, col = c("#224444"))
  plot(ROCStage,time=5,col = "red",add =TRUE,lwd = 2,
       cex = 1.2)
  plot(ROCAge,time=5,col = "orange",add =TRUE,lwd = 2,
       cex = 1.2)
  plot(ROCprog,time=5,col = "green",add =TRUE,lwd = 2,
       cex = 1.2)
  plot(ROCcom,time=5,col = "blUE",add =TRUE,lwd = 2,
       cex = 1.2)
  
  title(main= "5-year AUC")
  
  legend("bottomright",
         legend = c("Age","Grade","Stage","PPA2","Nomogram"), 
         col =c("orange","purple","red","green","blue"), 
         lwd = 2,
         cex = 1,
         ##inset=c(-0.3,0), 
         bty = "n")
  
  
  graph2ppt(file="5yearAUC.pptx")
 
  
