# Supplementary material for: Downregulation of PPA2 expression correlates with poor prognosis of kidney renal clear cell carcinoma
Source: PeerJ. 2021 Sep 6;9:e12086. doi: 10.7717/peerj.12086 (PMC8428262; doi:10.7717/peerj.12086)
Supplement: Supplemental Information 4 [file peerj-09-12086-s004.zip › fig5GSEA.diff.R]

rm(list = ls())

#if (!requireNamespace("BiocManager", quietly = TRUE))
#    install.packages("BiocManager")
#BiocManager::install("limma")

library(limma)

expFile="symbol.KIRC.txt"                          


rt=read.table(expFile,sep="\t",header=T,check.names=F)
rt=as.matrix(rt)
rownames(rt)=rt[,1]
exp=rt[,2:ncol(rt)]
dimnames=list(rownames(exp),colnames(exp))
data=matrix(as.numeric(as.matrix(exp)),nrow=nrow(exp),dimnames=dimnames)
data=avereps(data)
data=data[rowMeans(data)>0,]


group=sapply(strsplit(colnames(data),"\\-"),"[",4)
group=sapply(strsplit(group,""),"[",1)
group=gsub("2","1",group)
data=data[,group==0]

data2=as.data.frame(data)
data2$gene=rownames(data2)
data2=data2[,c(536,1:535)]


rm(list = ls())

inputFile="data2.txt"                                             
pFilter=0.05                                                  
logFCfilter=1                                                
conNum= 267                                                  
treatNum= 268                                                


outTab=data.frame()
grade=c(rep(1,conNum),rep(2,treatNum))
data=read.table(inputFile,sep="\t",header=T,check.names=F,row.names=1)


data=t(data)
data=as.data.frame(data)
data$group<- ifelse(data$PPA2 > median(data$PPA2),"2","1") 
data=data[,c(55021,1:55020)]
data <- data[order(data[,"group"],decreasing = T),]
table(data$group)
data=data[,-1]
data=t(data)

data=as.matrix(data)


for(i in row.names(data)){
  geneName=unlist(strsplit(i,"\\|",))[1]
  geneName=gsub("\\/", "_", geneName)
  rt=rbind(expression=data[i,],grade=grade)
  rt=as.matrix(t(rt))
  wilcoxTest<-wilcox.test(expression ~ grade, data=rt)
  pvalue=wilcoxTest$p.value
  conGeneMeans=mean(data[i,1:conNum])
  treatGeneMeans=mean(data[i,(conNum+1):ncol(data)])
  logFC=log2(treatGeneMeans)-log2(conGeneMeans)
  conMed=median(data[i,1:conNum])
  treatMed=median(data[i,(conNum+1):ncol(data)])
  diffMed=treatMed-conMed
	if( ((logFC>0) & (diffMed>0)) | ((logFC<0) & (diffMed<0)) ){  
		  outTab=rbind(outTab,cbind(gene=i,conMean=conGeneMeans,treatMean=treatGeneMeans,logFC=logFC,pValue=pvalue))
	 }
}


write.table(outTab,file="all2.xls",sep="\t",row.names=F,quote=F)


####GSEA

rm(list = ls())

library(clusterProfiler)

if(T){
allDiff<- read.table("all2.xls", sep = "\t", header = T, row.names = 1)
gene <- rownames(allDiff)
gene = bitr(gene, fromType="SYMBOL", toType="ENTREZID", OrgDb="org.Hs.eg.db")
gene <- dplyr::distinct(gene,SYMBOL,.keep_all=TRUE)

gene_df <- data.frame(logFC=allDiff$logFC,
                      SYMBOL = rownames(allDiff))

gene_df <- merge(gene_df,gene,by="SYMBOL")

save(gene_df,file="PPA2gene_GSEA2.Rdata")
}

#Loading PPA2gene_GSEA.Rdata

geneList <- gene_df$logFC

names(geneList) = gene_df$ENTREZID

geneList = sort(geneList, decreasing = TRUE)

head(geneList)
library(clusterProfiler)

hallmarks <- read.gmt("h.all.v6.2.entrez.gmt")

y <- GSEA(geneList,TERM2GENE =hallmarks)


library(ggplot2)
library(gcookbook)
library(stringi)
pdf(file="GSEA bubble.pdf",onefile = FALSE,width = 8, height=4)  
dotplot(y,showCategory=10,split=".sign")+
  facet_grid(~.sign)+
  scale_y_discrete(labels=function(x) stri_sub(x,3)) 
dev.off()


yd <- data.frame(y)
library(enrichplot)
pdf(file="GSEA.pdf",onefile = FALSE,width = 12, height =10)  
gseaplot2(y,c(1,4,5),color = "red",pvalue_table = T)
dev.off()
