# Supplementary material for: Downregulation of PPA2 expression correlates with poor prognosis of kidney renal clear cell carcinoma
Source: PeerJ. 2021 Sep 6;9:e12086. doi: 10.7717/peerj.12086 (PMC8428262; doi:10.7717/peerj.12086)
Supplement: Supplemental Information 5 — Codebook to convert numbers to their respective factors. [file peerj-09-12086-s005.r]

rm(list = ls())


###for "clinicopathological characteristics of the 150 KIRC patients.txt"
dev<-read.table("clinicopathological characteristics of the 150 KIRC patients.txt",header=T,sep="\t",check.names=F,row.names=1)

head(dev)
str(dev)

dev$fustat = as.factor(dev$fustat)
dev$Gender = as.factor(dev$Gender)
dev$Grade = as.factor(dev$Grade)
dev$Stage = as.factor(dev$Stage)
dev$PPA2 = as.factor(dev$PPA2)

str(dev)


###for "PPA2 expression-chip.txt"
expre<-read.table("PPA2 expression-chip.txt",header=T,sep="\t",check.names=F,row.names=1)

head(expre)
str(expre)

expre$PPA2 = as.factor(expre$PPA2)

str(expre)


###"PPA2 expression-Meizhou People's Hospital.txt"
expmz<-read.table("PPA2 expression-Meizhou People's Hospital.txt",header=T,sep="\t",check.names=F)

head(expmz)
str(expmz)

expmz$PPA2 = as.factor(expmz$PPA2)

str(expmz)
